# Supplementary material for: Uncertainty in Model Predictions of Vibrio vulnificus Response to Climate Variability and Change: A Chesapeake Bay Case Study
Source: PLoS One. 2014 May 29;9(5):e98256. doi: 10.1371/journal.pone.0098256 (PMC4038616; doi:10.1371/journal.pone.0098256)
Supplement: Table S1 — In situ training dataset used for JHU_GLM and JHU_GAM likelihood models. (TXT) [file pone.0098256.s001.txt]

Lat	Lon	Cruise	Month	VV	VP	Temp	Saln	SalnOpt
38.219	-76.016	5	7	0	0	27.84	11.32	0.18
38.275	-76.008	5	9	0	0	28.34	11.23	0.27
38.312	-76.025	5	9	0	0	28.29	11.3	0.2
38.376	-76.011	5	7	0	0	28.02	11.28	0.22
38.555	-76.428	2	4	1	0	14.3	11.4	0.1
38.644	-76.502	6	6	0	0	21.2	6.2	5.3
38.646	-76.421	2	4	1	0	14.8	12	0.5
38.735	-76.444	5	7	0	0	27.81	9.53	1.97
38.748	-76.444	5	7	0	0	27.27	9.49	2.01
38.815	-76.463	6	6	0	0	20.9	5	6.5
38.826	-76.399	6	6	0	0	20.9	5.4	6.1
38.84	-76.35	5	9	0	0	30.95	8.4	3.1
38.89	-76.454	5	9	0	0	28.16	8.85	2.65
38.92	-76.395	5	9	0	0	28.48	8.09	3.41
39.004	-76.345	3	5	1	0	18.2	8.8	2.7
39.05	-76.357	5	7	0	0	27.81	6.94	4.56
39.07	-76.336	5	9	0	0	28.26	6.57	4.93
39.09	-76.345	5	7	0	0	27.46	5.71	5.79
39.17	-76.326	5	7	1	0	27.96	4.82	6.68
39.25	-76.241	3	5	0	0	19.3	1.2	10.3
38.745	-76.442	5	7	1	0	27.07	9.52	1.98
39.17	-76.326	5	9	0	0	30.5	4.85	6.65
39.12	-76.328	5	7	1	0	26.81	6.7	4.8
38.901	-76.418	5	7	1	0	27.95	9.12	2.38
38.65	-76.167	5	9	0	0	29.33	7.55	3.95
38.64	-76.398	5	9	1	0	29.35	9.04	2.46
39.17	-76.326	5	9	1	0	30.5	4.64	6.86
38.4146	-76.3457	1	3	0	0	8.3	11.2	0.3
38.65	-76.298	5	9	1	0	29.75	8.22	3.28
38.741	-76.433	5	7	0	0	27.63	9.62	1.88
38.644	-76.502	1	3	0	0	8.4	10.3	1.2
39.5479	-76.0848	1	3	0	0	8.9	0.1	11.4
38.556	-76.391	1	3	0	0	8.4	10.5	1
39.441	-76.026	1	3	0	0	11.7	0.1	11.4
39.005	-76.388	6	6	0	0	20.7	4.2	7.3
38.815	-76.463	1	3	0	0	9.2	8.6	2.9
38.555	-76.428	3	6	0	0	20.6	5.2	6.3
38.645	-76.401	6	6	0	0	21.1	6.2	5.3
38.3187	-76.2921	1	3	0	0	8.2	11.3	0.2
38.996	-76.36	2	4	1	0	15.4	10.5	1
39.004	-76.345	6	6	0	0	20.5	4.3	7.2
38.646	-76.421	6	6	0	0	21.1	5.8	5.7
39.25	-76.241	6	6	0	0	20.1	2.4	9.1
38.818	-76.371	6	6	0	0	21.2	6.5	5
39.441	-76.026	6	5	0	0	19.2	0.1	11.4
38.826	-76.399	1	3	0	0	8.8	8.3	3.2
38.564	-76.439	5	7	1	0	27.8	6.58	4.92
38.557	-76.494	6	6	0	0	21.2	5.1	6.4
38.818	-76.371	2	4	1	1	14.9	11.4	0.1
39.005	-76.388	1	3	0	1	9	6.8	4.7
39.441	-76.026	2	4	0	1	16.8	0.3	11.2
39.09	-76.339	5	7	1	1	26.97	6.64	4.86
39.17	-76.326	5	9	1	1	29.61	4.89	6.61
38.556	-76.391	2	4	1	1	14.3	12	0.5
39.5479	-76.0848	4	6	0	1	22.2	0.1	11.4
39.005	-76.388	3	5	1	1	18.6	13.9	2.4
38.0215	-76.3477	1	3	0	1	8.5	8.9	2.6
38.556	-76.391	3	5	1	1	18.1	12.6	1.1
39.004	-76.345	1	3	0	1	9.5	6.3	5.2
39.349	-76.176	1	3	0	1	9.3	0.1	11.4
38.818	-76.371	1	3	0	1	8.8	8.8	2.7
38.555	-76.428	1	3	0	1	8.3	10.1	1.4
38.4146	-76.3457	2	4	1	1	14.8	10.5	1
39.349	-76.176	6	5	0	1	19.1	0.5	11
38.741	-76.446	5	7	1	1	27.97	9.48	2.02
39.005	-76.388	2	4	1	1	15.2	11.1	0.4
38.65	-76.25	5	9	0	1	29.53	8.03	3.47
39.5479	-76.0848	2	4	0	1	17.1	0.1	11.4
38.0215	-76.3477	2	4	0	1	14.8	11.4	0.1
38.1371	-76.2279	1	3	1	1	8	11.8	0.3
38.1371	-76.2279	2	4	1	1	14.3	11.5	0
38.646	-76.421	1	3	0	1	8.3	9.8	1.7
39.25	-76.241	2	4	0	1	14.6	3	8.5
38.97	-76.365	5	7	0	1	27.81	7.62	3.88
39.441	-76.026	6	6	1	1	20.6	0.1	11.4
39.004	-76.345	2	4	1	1	15	11.4	0.1
38.644	-76.502	2	4	1	1	13.9	12	0.5
38.815	-76.463	2	4	1	1	14.9	11.3	0.2
38.996	-76.36	1	3	0	1	9.5	7.1	4.4
39.164	-76.306	6	6	0	1	20.2	2.8	8.7
39.164	-76.306	2	4	0	1	14.5	9.1	2.4
38.556	-76.391	4	7	1	1	22.4	10.4	1.1
38.746	-76.446	5	7	1	1	27.77	9.49	2.01
38.644	-76.502	4	7	0	1	22.4	9.4	2.1
38.557	-76.494	2	4	0	1	14.1	12.2	0.7
38.644	-76.502	3	5	1	1	18	13.8	2.3
38.645	-76.401	4	7	0	1	22.5	10	1.5
39.25	-76.241	1	3	0	1	9.1	0.1	11.4
39.164	-76.306	4	6	1	1	22.1	3.7	7.8
38.996	-76.36	4	7	1	1	22.7	6.5	5
38.557	-76.494	1	3	0	1	8.7	10.1	1.4
38.645	-76.401	1	3	1	1	8.5	9.8	1.7
38.65	-76.283	5	9	0	1	29.45	7.54	3.96
39.005	-76.388	4	7	1	1	23.3	8.2	3.3
38.1371	-76.2279	4	7	1	1	23.3	13.3	1.8
38.996	-76.36	3	5	0	1	18.7	9	2.5
38.736	-76.438	5	7	0	1	27.94	9.63	1.87
38.555	-76.428	4	7	1	1	22.6	10.1	1.4
38.0215	-76.3477	3	5	1	1	18	12.5	1
38.3187	-76.2921	2	4	0	1	15.5	11.9	0.4
37.9101	-76.1714	1	3	0	1	8.2	11.8	0.3
39.004	-76.345	4	7	1	1	23	8.1	3.4
39.349	-76.176	2	4	0	1	14.6	5.2	6.3
39.25	-76.241	4	6	1	1	22.2	9.9	1.6
38.224	-76.084	5	7	0	1	27.72	11.32	0.18
38.645	-76.401	2	4	1	1	15	11.4	0.1
38.815	-76.463	3	5	1	1	17.9	11	0.5
37.9101	-76.1714	2	4	1	1	14.7	11.6	0.1
38.4146	-76.3457	4	7	1	1	23.2	11	0.5
39.164	-76.306	1	3	0	1	9	0.6	10.9
39.07	-76.349	5	7	1	1	27.39	6.78	4.72
38.3187	-76.2921	3	5	1	1	18.7	13.6	2.1
39.07	-76.349	5	7	1	1	27.54	6.76	4.74
38.818	-76.371	3	5	1	1	18.5	10.8	0.7
39.17	-76.326	5	9	1	1	28.91	5.31	6.19
38.645	-76.401	3	5	1	1	18.3	13.3	1.8
37.9101	-76.1714	4	7	1	1	22.9	13.1	1.6
38.557	-76.494	3	5	0	1	18.1	12.5	1
39.164	-76.306	3	5	1	1	19	2	9.5
38.646	-76.421	4	6	1	1	22.3	8.8	2.7
38.731	-76.448	5	7	1	1	27.57	9.57	1.93
37.9101	-76.1714	3	5	1	1	18.6	8.9	2.6
39.349	-76.176	4	7	1	1	22.9	1.1	10.4
38.826	-76.399	3	5	0	1	18.5	10.7	0.8
38.556	-76.391	6	6	0	1	20.8	5.6	5.9
39.5479	-76.0848	3	5	1	1	19.6	0.1	11.4
38.3187	-76.2921	4	7	1	1	22.8	12.1	0.6
38.4146	-76.3457	3	5	1	1	18.3	11.9	0.4
39.441	-76.026	4	7	1	1	22.6	9.6	1.9
38.0215	-76.3477	4	7	1	1	22.7	12.7	1.2
38.555	-76.428	3	5	1	1	17.9	12.3	0.8
39.349	-76.176	3	6	1	1	19.7	0.2	11.3
38.22	-76.11	5	7	0	1	27.98	11.26	0.24
38.826	-76.399	4	7	1	1	22.6	0.1	11.4
38.826	-76.399	2	4	0	1	15	10.4	1.1
38.1371	-76.2279	3	5	0	1	18	12.4	0.9
38.818	-76.371	4	7	0	1	22.3	10.4	1.1
38.557	-76.494	4	6	1	1	22.1	11.3	0.2
38.397	-76.353	5	7	0	1	27.61	10.97	0.53
38.233	-76.266	5	7	0	1	27.45	11.13	0.37
39.17	-76.326	5	7	0	1	27.58	4.28	7.22
38.646	-76.421	3	5	1	1	18	11.7	0.2
39.17	-76.326	5	9	1	1	28.59	4.99	6.51
38.815	-76.463	4	6	1	1	22.2	2.2	9.3
38.996	-76.36	6	6	0	1	20.5	3.9	7.6
39.13	-76.333	5	7	0	1	27.24	5.53	5.97
39.07	-76.346	5	7	0	1	27.8	9.97	1.53
38.097	-76.222	5	7	1	1	27.17	11.81	0.31
